# Supplementary material for: Regulatory Mechanism of Proanthocyanidins in Grape Peels Using vvi-miR828a and Its Target Gene VvMYBPA1
Source: Plants (Basel). 2024 Jun 18;13(12):1688. doi: 10.3390/plants13121688 (PMC11207263; doi:10.3390/plants13121688)
Supplement: Supplementary file 1 [file plants-13-01688-s001.zip › Table S1.xlsx]

## Sheet: Sheet1
transcript_id	Be10_vs_Be11_fc(Be11/Be10)	Be10_vs_Be11_log2fc(Be11/Be10)	Be10_vs_Be11_pvalue	Be10_vs_Be11_padjust	Be10_vs_Be11_significant	Be10_vs_Be11_regulate	It10_vs_It11_fc(It11/It10)	It10_vs_It11_log2fc(It11/It10)	It10_vs_It11_pvalue	It10_vs_It11_padjust	It10_vs_It11_significant	It10_vs_It11_regulate	Be10_vs_It10_fc(It10/Be10)	Be10_vs_It10_log2fc(It10/Be10)	Be10_vs_It10_pvalue	Be10_vs_It10_padjust	Be10_vs_It10_significant	Be10_vs_It10_regulate	Be11_vs_It11_fc(It11/Be11)	Be11_vs_It11_log2fc(It11/Be11)	Be11_vs_It11_pvalue	Be11_vs_It11_padjust	Be11_vs_It11_significant	Be11_vs_It11_regulate
vvi-miR156a	1.93678	0.953662	0.585507	0.834161	no	up	9.74621	3.28484	1	1	no	up	3.75688	1.90954	0.282609	0.501709	no	up	22.6914	4.50407	0.285714	0.728175	no	up
vvi-miR156b	1.68864	0.755862	0.266822	0.546131	no	up	0.896417	-0.157758	0.819517	1	no	down	1.51065	0.595168	0.382339	0.620878	no	up	0.801964	-0.318391	0.645526	0.990659	no	down
vvi-miR156c	1.67934	0.747897	0.272159	0.546131	no	up	0.929831	-0.104959	0.886133	1	no	down	1.49146	0.576723	0.40076	0.628542	no	up	0.825841	-0.276064	0.694646	1	no	down
vvi-miR156d	1.71345	0.776904	0.253987	0.526627	no	up	0.879361	-0.185473	0.79067	1	no	down	1.53995	0.622887	0.364608	0.608233	no	up	0.790353	-0.339431	0.621106	0.990659	no	down
vvi-miR156e	0.989137	-0.0157578	1	1	no	down	0.0166753	-5.90614	0.0347826	0.398913	yes	down	7.68931	2.94285	1	1	no	up	0.113332	-3.14138	0.0577711	0.347574	no	down
vvi-miR156f	1.30398	0.38292	0.560822	0.82431	no	up	0.925241	-0.112099	0.865919	1	no	down	1.07357	0.102417	0.877354	1	no	up	0.761756	-0.3926	0.551215	0.950427	no	down
vvi-miR156g	1.30613	0.385303	0.558389	0.82431	no	up	0.925241	-0.112099	0.865919	1	no	down	1.07357	0.102417	0.877354	1	no	up	0.760499	-0.394982	0.548804	0.950427	no	down
vvi-miR156i	1.30613	0.385303	0.558389	0.82431	no	up	0.925241	-0.112099	0.865919	1	no	down	1.07357	0.102417	0.877354	1	no	up	0.760499	-0.394982	0.548804	0.950427	no	down
vvi-miR159a	0.62753	-0.672243	0.414088	0.706839	no	down	0.650141	-0.621176	0.43103	1	no	down	0.604149	-0.727024	0.374041	0.610103	no	down	0.625548	-0.676808	0.374655	0.823345	no	down
vvi-miR159b	0.62753	-0.672243	0.414088	0.706839	no	down	0.650141	-0.621176	0.43103	1	no	down	0.604149	-0.727024	0.374041	0.610103	no	down	0.625548	-0.676808	0.374655	0.823345	no	down
vvi-miR159c	1.16513	0.220497	0.735857	0.937213	no	up	1.31563	0.395752	0.545291	1	no	up	0.726123	-0.461713	0.480655	0.701337	no	down	0.819913	-0.286458	0.661302	0.990659	no	down
vvi-miR160a	0.610448	-0.712059	0.297339	0.561004	no	down	0.848096	-0.237701	0.728825	1	no	down	0.384837	-1.37768	0.045173	0.135889	yes	down	0.534604	-0.903457	0.180043	0.584743	no	down
vvi-miR160b	0.610448	-0.712059	0.297339	0.561004	no	down	0.848096	-0.237701	0.728825	1	no	down	0.384837	-1.37768	0.045173	0.135889	yes	down	0.534604	-0.903457	0.180043	0.584743	no	down
vvi-miR160c	2.0286	1.02048	0.13666	0.325676	no	up	2.61119	1.38471	0.0715691	0.515024	no	up	3.33185	1.73632	0.0139981	0.0653065	yes	up	4.29196	2.10164	0.00521849	0.0709328	yes	up
vvi-miR160d	2.14307	1.09968	0.109234	0.276475	no	up	2.90616	1.53912	0.0459597	0.450945	yes	up	3.0391	1.60364	0.0220346	0.0860287	yes	up	4.12449	2.04421	0.00643567	0.0814445	yes	up
vvi-miR160e	2.18318	1.12643	0.100811	0.258754	no	up	2.90616	1.53912	0.0459597	0.450945	yes	up	3.09598	1.63039	0.0199944	0.0824488	yes	up	4.12449	2.04421	0.00643567	0.0814445	yes	up
vvi-miR162	1.14663	0.197404	0.762678	0.95205	no	up	0.641695	-0.640041	0.329397	0.956725	no	down	2.9067	1.53938	0.0212314	0.0860287	yes	up	1.62669	0.701939	0.285055	0.728175	no	up
vvi-miR164a	3.58143	1.84054	0.00639543	0.0385382	yes	up	1.91728	0.93906	0.155913	0.783836	no	up	2.46202	1.29984	0.0506585	0.145247	no	up	1.31804	0.39839	0.545087	0.950427	no	up
vvi-miR164b	32.8046	5.03583	0.161491	0.368119	no	up	0.319711	-1.64516	0.430642	1	no	down	2.53503	1.342	0.658385	0.836081	no	up	0.0271655	-5.20208	0.161491	0.55326	no	down
vvi-miR164c	3.58049	1.84016	0.00640553	0.0385382	yes	up	1.92047	0.941456	0.154875	0.783836	no	up	2.46537	1.3018	0.0503204	0.145247	no	up	1.32237	0.40313	0.540312	0.950427	no	up
vvi-miR164d	3.58238	1.84092	0.00638504	0.0385382	yes	up	1.9194	0.940658	0.15522	0.783836	no	up	2.46264	1.30021	0.0505951	0.145247	no	up	1.31948	0.399972	0.543491	0.950427	no	up
vvi-miR166a	3.83696	1.93996	0.00455061	0.0324261	yes	up	2.79109	1.48083	0.0387777	0.431255	yes	up	6.01191	2.58782	0.000246855	0.00474234	yes	up	4.37522	2.12936	0.00316978	0.0484713	yes	up
vvi-miR166b	0.478957	-1.06203	0.130826	0.315308	no	down	2.19009	1.13099	0.097504	0.586622	no	up	0.189614	-2.39886	0.000712784	0.00843845	yes	down	0.866939	-0.205997	0.772978	1	no	down
vvi-miR166c	0.775143	-0.367466	0.594967	0.836601	no	down	1.39674	0.482068	0.490329	1	no	up	0.48598	-1.04103	0.134374	0.295302	no	down	0.875675	-0.191532	0.790353	1	no	down
vvi-miR166d	1.06608	0.092313	0.897671	1	no	up	1.00997	0.0143171	0.988983	1	no	up	1.15178	0.203871	0.765166	0.926785	no	up	1.09118	0.125891	0.860021	1	no	up
vvi-miR166e	0.775143	-0.367466	0.594967	0.836601	no	down	1.39674	0.482068	0.490329	1	no	up	0.48598	-1.04103	0.134374	0.295302	no	down	0.875675	-0.191532	0.790353	1	no	down
vvi-miR166f	0.887435	-0.172286	0.798571	0.986786	no	down	2.03609	1.0258	0.139503	0.764143	no	up	1.08359	0.115813	0.86503	1	no	up	2.48643	1.31408	0.0555322	0.347574	no	up
vvi-miR166g	0.928045	-0.107733	0.875213	1	no	down	2.15803	1.10971	0.113308	0.646512	no	up	1.22416	0.291795	0.672219	0.844987	no	up	2.84702	1.50945	0.0289617	0.24131	yes	up
vvi-miR166h	2.63928	1.40014	0.037369	0.135786	yes	up	1.40912	0.494799	0.466606	1	no	up	3.11651	1.63993	0.0156806	0.0677032	yes	up	1.66405	0.734697	0.273534	0.728175	no	up
vvi-miR167a	0.28558	-1.80803	0.00781481	0.0434551	yes	down	0.982537	-0.0254161	0.97157	1	no	down	0.298141	-1.74593	0.0101391	0.0535561	yes	down	1.0257	0.0366119	0.957187	1	no	up
vvi-miR167b	1.14452	0.194745	0.768045	0.9555	no	up	0.851289	-0.232279	0.728183	1	no	down	1.36242	0.446171	0.501795	0.711993	no	up	1.01336	0.0191463	0.979407	1	no	up
vvi-miR167c	1.35675	0.440153	0.530131	0.803959	no	up	1.04888	0.0688553	0.949201	1	no	up	1.74022	0.79927	0.259002	0.492507	no	up	1.34547	0.428106	0.5589	0.950427	no	up
vvi-miR167d	0.954073	-0.0678283	0.921636	1	no	down	0.868626	-0.203194	0.764473	1	no	down	1.35856	0.442074	0.506828	0.711993	no	up	1.23688	0.306703	0.644843	0.990659	no	up
vvi-miR167e	1.10179	0.139853	0.833235	1	no	up	0.848573	-0.236889	0.721446	1	no	down	1.32088	0.401496	0.544017	0.736732	no	up	1.0173	0.0247517	0.972239	1	no	up
vvi-miR168	0.78371	-0.351608	0.591304	0.836601	no	down	1.11236	0.153619	0.814543	1	no	up	0.781114	-0.356394	0.586355	0.771298	no	down	1.10867	0.148832	0.820166	1	no	up
vvi-miR169b	1.56639	0.647441	0.670342	0.878065	no	up	1	0	1	1	no	no_change	54.5145	5.76857	0.0347826	0.114507	yes	up	37.1523	5.21538	0.0942029	0.406735	no	up
vvi-miR169d	0.110504	-3.17783	1	1	no	down	1	0	1	1	no	no_change	1	0	1	1	no	no_change	8.23046	3.04097	1	1	no	up
vvi-miR169h	1.56639	0.647441	0.670342	0.878065	no	up	1	0	1	1	no	no_change	54.5145	5.76857	0.0347826	0.114507	yes	up	37.1523	5.21538	0.0942029	0.406735	no	up
vvi-miR169l	1.94619	0.960651	0.497906	0.791045	no	up	9.74621	3.28484	1	1	no	up	4.97873	2.31578	0.12496	0.283088	no	up	29.9218	4.90313	0.161491	0.55326	no	up
vvi-miR169m	1.94619	0.960651	0.497906	0.791045	no	up	9.74621	3.28484	1	1	no	up	4.97873	2.31578	0.12496	0.283088	no	up	29.9218	4.90313	0.161491	0.55326	no	up
vvi-miR169n	56.658	5.82421	0.0347826	0.127652	yes	up	1	0	1	1	no	no_change	47.8252	5.5797	0.0565217	0.155897	no	up	1	-5.12548e-15	1	1	no	down
vvi-miR169o	1.94619	0.960651	0.497906	0.791045	no	up	9.74621	3.28484	1	1	no	up	4.97873	2.31578	0.12496	0.283088	no	up	29.9218	4.90313	0.161491	0.55326	no	up
vvi-miR169p	1.94619	0.960651	0.497906	0.791045	no	up	9.74621	3.28484	1	1	no	up	4.97873	2.31578	0.12496	0.283088	no	up	29.9218	4.90313	0.161491	0.55326	no	up
vvi-miR169q	56.658	5.82421	0.0347826	0.127652	yes	up	1	0	1	1	no	no_change	47.8252	5.5797	0.0565217	0.155897	no	up	1	-5.12548e-15	1	1	no	down
vvi-miR169r	0.0202853	-5.62342	0.0565217	0.17791	no	down	1.55689	0.638663	1	1	no	up	0.0245111	-5.35042	0.0942029	0.23203	no	down	1.59315	0.671879	0.769726	1	no	up
vvi-miR169t	0.039764	-4.65239	0.285714	0.546131	no	down	1	0	1	1	no	no_change	1	0	1	1	no	no_change	22.6914	4.50407	0.285714	0.728175	no	up
vvi-miR169v	0.110504	-3.17783	1	1	no	down	1	0	1	1	no	no_change	1	0	1	1	no	no_change	8.23046	3.04097	1	1	no	up
vvi-miR171a	0.50416	-0.988046	0.585507	0.834161	no	down	0.0221108	-5.4991	0.0565217	0.450945	no	down	21.0679	4.39698	0.285714	0.501709	no	up	0.811131	-0.301993	0.822492	1	no	down
vvi-miR171b	1.58935	0.66844	0.308842	0.575356	no	up	1.26812	0.342687	0.601131	1	no	up	1.3795	0.464145	0.478961	0.701337	no	up	1.10068	0.138396	0.832822	1	no	up
vvi-miR171c	1	0	1	1	no	no_change	53.4772	5.74085	0.0565217	0.450945	no	up	0.0164753	-5.92355	0.0347826	0.114507	yes	down	1	-5.12548e-15	1	1	no	down
vvi-miR171d	1	0	1	1	no	no_change	53.4772	5.74085	0.0565217	0.450945	no	up	0.0164753	-5.92355	0.0347826	0.114507	yes	down	1	-5.12548e-15	1	1	no	down
vvi-miR171i	0.355934	-1.49032	0.658385	0.878065	no	down	1	0	1	1	no	no_change	7.68931	2.94285	1	1	no	up	22.6914	4.50407	0.285714	0.728175	no	up
vvi-miR171j	1	0	1	1	no	no_change	53.4772	5.74085	0.0565217	0.450945	no	up	0.0164753	-5.92355	0.0347826	0.114507	yes	down	1	-5.12548e-15	1	1	no	down
vvi-miR172a	0.039764	-4.65239	0.285714	0.546131	no	down	18.4924	4.20886	0.52381	1	no	up	0.0478493	-4.38536	0.52381	0.711993	no	down	22.6914	4.50407	0.285714	0.728175	no	up
vvi-miR172b	0.110504	-3.17783	1	1	no	down	9.74621	3.28484	1	1	no	up	0.0913286	-3.45279	1	1	no	down	8.23046	3.04097	1	1	no	up
vvi-miR172c	0.968866	-0.0456311	1	1	no	down	0.795144	-0.330712	0.639632	1	no	down	0.49767	-1.00674	0.171487	0.36379	no	down	0.40837	-1.29205	0.0754531	0.39559	no	down
vvi-miR172d	0.357224	-1.4851	0.0270688	0.104571	yes	down	1.06351	0.088829	0.893166	1	no	up	0.218917	-2.19154	0.00139314	0.0129273	yes	down	0.651726	-0.617662	0.34835	0.820366	no	down
vvi-miR2111-3p	3.80271	1.92703	0.0264292	0.104337	yes	up	53.4772	5.74085	0.0565217	0.450945	no	up	3.87378	1.95374	0.0421466	0.129982	yes	up	66.0741	6.04601	0.0219002	0.19879	yes	up
vvi-miR2111-5p	4.6529	2.21813	0.00124578	0.0175847	yes	up	4.09196	2.03279	0.00403614	0.0849332	yes	up	4.62182	2.20846	0.00133124	0.0129273	yes	up	4.06581	2.02354	0.00401985	0.0567418	yes	up
vvi-miR2950-3p	10.4307	3.38277	3.75013e-06	0.000811879	yes	up	1.54286	0.625603	0.364366	0.969002	no	up	3.65546	1.87005	0.00643885	0.0358039	yes	up	0.54082	-0.88678	0.203949	0.62574	no	down
vvi-miR2950-5p	1.93108	0.949408	0.188534	0.417509	no	up	1.07307	0.10175	0.928218	1	no	up	3.24362	1.6976	0.0288858	0.107082	yes	up	1.80325	0.850597	0.277562	0.728175	no	up
vvi-miR319b	0.28814	-1.79516	0.00820323	0.0436317	yes	down	1.43476	0.52081	0.430831	1	no	up	0.261836	-1.93326	0.00458237	0.029504	yes	down	1.30374	0.382652	0.561969	0.950427	no	up
vvi-miR319c	0.287707	-1.79733	0.00813025	0.0436317	yes	down	1.4362	0.52226	0.429653	1	no	up	0.261573	-1.93471	0.00455883	0.029504	yes	down	1.3057	0.384825	0.559747	0.950427	no	up
vvi-miR319e	0.282601	-1.82316	0.00681876	0.0392526	yes	down	1.19787	0.260469	0.690385	1	no	up	0.129844	-2.94515	2.77052e-05	0.00112976	yes	down	0.550373	-0.861518	0.190537	0.613396	no	down
vvi-miR319f	0.287707	-1.79733	0.00813025	0.0436317	yes	down	1.4362	0.52226	0.429653	1	no	up	0.261573	-1.93471	0.00455883	0.029504	yes	down	1.3057	0.384825	0.559747	0.950427	no	up
vvi-miR319g	0.304937	-1.71342	0.0114747	0.0569085	yes	down	1.34588	0.428545	0.517332	1	no	up	0.28478	-1.81208	0.00773856	0.0423251	yes	down	1.25686	0.329824	0.61708	0.990659	no	up
vvi-miR3623-3p	0.980879	-0.0278524	0.966044	1	no	down	1.1003	0.137894	0.832931	1	no	up	0.7352	-0.443791	0.497874	0.711993	no	down	0.824708	-0.278045	0.670718	0.990659	no	down
vvi-miR3623-5p	0.631497	-0.663152	0.312277	0.577214	no	down	0.690421	-0.534451	0.414816	1	no	down	1.03397	0.0481929	0.941314	1	no	up	1.13045	0.176893	0.78673	1	no	up
vvi-miR3624-3p	0.300419	-1.73495	0.0100201	0.0503749	yes	down	0.656543	-0.607038	0.356795	0.969002	no	down	0.56461	-0.824674	0.212346	0.421248	no	down	1.23389	0.30321	0.64412	0.990659	no	up
vvi-miR3624-5p	0.193811	-2.36728	0.0162728	0.0713752	yes	down	0.388722	-1.36319	0.0882712	0.585974	no	down	0.229274	-2.12486	0.0456519	0.136213	yes	down	0.457795	-1.12723	0.141526	0.535466	no	down
vvi-miR3625-3p	4.37516	2.12934	0.0236355	0.095321	yes	up	0.0079171	-6.98081	0.00100641	0.0657719	yes	down	181.611	7.50471	0.000125561	0.00307206	yes	up	0.289708	-1.78733	0.0638717	0.365086	no	down
vvi-miR3625-5p	0.024244	-5.36623	0.0942029	0.254209	no	down	1	0	1	1	no	no_change	1	0	1	1	no	no_change	37.1523	5.21538	0.0942029	0.406735	no	up
vvi-miR3626-3p	1.31371	0.39365	0.560955	0.82431	no	up	0.859064	-0.219162	0.767034	1	no	down	1.92592	0.945547	0.170993	0.36379	no	up	1.25942	0.332762	0.627446	0.990659	no	up
vvi-miR3626-5p	0.735134	-0.443921	0.501702	0.793641	no	down	1.03065	0.0435543	0.949045	1	no	up	0.542438	-0.882471	0.183789	0.385704	no	down	0.760483	-0.395012	0.548979	0.950427	no	down
vvi-miR3627-3p	0.407427	-1.29539	0.057222	0.17797	no	down	0.714581	-0.48483	0.464837	1	no	down	0.181728	-2.46015	0.000454509	0.00623497	yes	down	0.318692	-1.64976	0.0147008	0.145816	yes	down
vvi-miR3627-5p	0.0902136	-3.47051	0.000178086	0.00726194	yes	down	0.472741	-1.08088	0.109754	0.639363	no	down	0.0186037	-5.74827	7.64657e-10	2.80629e-07	yes	down	0.0970606	-3.36497	5.27329e-06	0.000241912	yes	down
vvi-miR3628-3p	0.0584833	-4.09583	0.52381	0.802501	no	down	1	0	1	1	no	no_change	1	0	1	1	no	no_change	15.4609	3.95055	0.52381	0.950427	no	up
vvi-miR3629a-3p	0.0584833	-4.09583	0.52381	0.802501	no	down	1.16427	0.219421	1	1	no	up	0.0913286	-3.45279	1	1	no	down	1.55342	0.635444	1	1	no	up
vvi-miR3629a-5p	1.74577	0.803865	0.426125	0.720682	no	up	0.42167	-1.24581	0.658385	1	no	down	9.86614	3.30249	0.0141459	0.0653065	yes	up	2.37177	1.24596	0.333681	0.810999	no	up
vvi-miR3629b	0.0584833	-4.09583	0.52381	0.802501	no	down	1.16427	0.219421	1	1	no	up	0.0913286	-3.45279	1	1	no	down	1.55342	0.635444	1	1	no	up
vvi-miR3629c	0.0584833	-4.09583	0.52381	0.802501	no	down	1.16427	0.219421	1	1	no	up	0.0913286	-3.45279	1	1	no	down	1.55342	0.635444	1	1	no	up
vvi-miR3630-3p	1.28685	0.363841	0.601312	0.842296	no	up	1.80234	0.84987	0.207462	0.842858	no	up	0.369661	-1.43573	0.0359109	0.116631	yes	down	0.517762	-0.949638	0.162812	0.55326	no	down
vvi-miR3630-5p	1.00971	0.0139431	1	1	no	up	1.85903	0.894551	0.263542	0.906173	no	up	0.937376	-0.0933009	0.95972	1	no	down	1.72674	0.788049	0.299162	0.746775	no	up
vvi-miR3631a-3p	80.5115	6.33112	0.00922396	0.0470166	yes	up	9.74621	3.28484	1	1	no	up	6.20058	2.6324	0.084472	0.216792	no	up	1	-5.12548e-15	1	1	no	down
vvi-miR3631a-5p	0.110504	-3.17783	1	1	no	down	1	0	1	1	no	no_change	1	0	1	1	no	no_change	8.23046	3.04097	1	1	no	up
vvi-miR3631b-3p	0.252749	-1.98422	0.0721088	0.206749	no	down	0.596695	-0.744934	0.494712	1	no	down	0.344401	-1.53784	0.189984	0.385704	no	down	0.808949	-0.30588	0.745262	1	no	down
vvi-miR3631b-5p	0.672103	-0.573245	1	1	no	down	1	0	1	1	no	no_change	14.3786	3.84585	0.52381	0.711993	no	up	22.6914	4.50407	0.285714	0.728175	no	up
vvi-miR3631c	0.672103	-0.573245	1	1	no	down	1	0	1	1	no	no_change	14.3786	3.84585	0.52381	0.711993	no	up	22.6914	4.50407	0.285714	0.728175	no	up
vvi-miR3631d	0.110504	-3.17783	1	1	no	down	1	0	1	1	no	no_change	1	0	1	1	no	no_change	8.23046	3.04097	1	1	no	up
vvi-miR3632-3p	3.68095	1.88008	0.00559057	0.0366382	yes	up	0.70853	-0.4971	0.459153	1	no	down	5.40171	2.43342	0.000458704	0.00623497	yes	up	1.03977	0.0562626	0.93592	1	no	up
vvi-miR3632-5p	0.791953	-0.336513	0.804303	0.990534	no	down	1.30112	0.379756	0.763627	1	no	up	0.735862	-0.442492	0.779001	0.937355	no	down	1.20909	0.273918	0.89207	1	no	up
vvi-miR3633a-3p	2.40581	1.26652	0.056327	0.17791	no	up	1.20848	0.273199	0.67643	1	no	up	2.1141	1.08005	0.102263	0.245296	no	up	1.06196	0.0867243	0.894656	1	no	up
vvi-miR3633a-5p	1.64591	0.718883	0.285324	0.546131	no	up	0.739758	-0.434875	0.520091	1	no	down	1.59574	0.674229	0.321216	0.553457	no	up	0.717217	-0.479519	0.481684	0.934872	no	down
vvi-miR3633b-3p	6.47064	2.69391	0.000124013	0.00568907	yes	up	1.25336	0.325804	0.626367	1	no	up	2.20277	1.13932	0.0869196	0.221524	no	up	0.426703	-1.2287	0.0679861	0.372401	no	down
vvi-miR3633b-5p	5.58653	2.48195	0.00107461	0.0164326	yes	up	1.38377	0.468602	0.504798	1	no	up	0.75059	-0.413903	0.554653	0.748373	no	down	0.186026	-2.42643	0.00177658	0.0344665	yes	down
vvi-miR3634-3p	1.37225	0.456539	0.485886	0.791045	no	up	1.1008	0.138558	0.832527	1	no	up	1.63938	0.713151	0.277815	0.501709	no	up	1.3151	0.395172	0.546357	0.950427	no	up
vvi-miR3634-5p	1.57	0.650766	0.339867	0.602567	no	up	0.399333	-1.32434	0.0662885	0.496488	no	down	3.53167	1.82035	0.011318	0.0582706	yes	up	0.898159	-0.154957	0.833824	1	no	down
vvi-miR3635-3p	1.52925	0.612827	0.573302	0.834161	no	up	0.470771	-1.0869	0.185698	0.806876	no	down	0.556305	-0.846051	0.323905	0.555482	no	down	0.171189	-2.54634	0.00314793	0.0484713	yes	down
vvi-miR3635-5p	1.45351	0.539542	1	1	no	up	0.534375	-0.904076	0.497906	1	no	down	0.516398	-0.953446	0.521739	0.711993	no	down	0.189529	-2.39951	0.0999758	0.414831	no	down
vvi-miR3636-3p	0.489981	-1.0292	0.123921	0.30938	no	down	0.988237	-0.0170708	0.983834	1	no	down	0.697587	-0.519555	0.440921	0.671444	no	down	1.40691	0.492526	0.459433	0.917427	no	up
vvi-miR3636-5p	0.347373	-1.52544	0.0268851	0.104571	yes	down	0.948023	-0.0770063	0.919317	1	no	down	0.405574	-1.30196	0.060105	0.161011	no	down	1.10667	0.146223	0.830024	1	no	up
vvi-miR3637-3p	1.01678	0.0240057	1	1	no	up	0.778432	-0.361357	0.698707	1	no	down	1.23724	0.307131	0.717848	0.899147	no	up	0.947063	-0.0784677	1	1	no	down
vvi-miR3637-5p	0.74643	-0.421921	0.561519	0.82431	no	down	0.598458	-0.740679	0.298272	0.935604	no	down	0.758089	-0.39956	0.581159	0.767214	no	down	0.607677	-0.718623	0.298901	0.746775	no	down
vvi-miR3638-3p	3.62275	1.85708	0.0910982	0.2495	no	up	0.215497	-2.21426	0.186957	0.806876	no	down	9.25521	3.21027	0.0141459	0.0653065	yes	up	0.546846	-0.870794	0.63315	0.990659	no	down
vvi-miR3638-5p	0.413602	-1.27369	0.130482	0.315308	no	down	0.660049	-0.599354	0.441283	1	no	down	0.338381	-1.56328	0.0628452	0.167132	no	down	0.539363	-0.890672	0.23149	0.668951	no	down
vvi-miR3639-3p	0.00364058	-8.10162	9.4751e-06	0.00097645	yes	down	2.0357	1.02552	0.194613	0.811626	no	up	0.00323171	-8.27349	5.18875e-06	0.000317378	yes	down	1.52225	0.606209	0.459963	0.917427	no	up
vvi-miR3639-5p	0.492475	-1.02188	0.126653	0.313554	no	down	0.799748	-0.322382	0.631212	1	no	down	0.709532	-0.49506	0.460554	0.698443	no	down	1.15218	0.204371	0.761021	1	no	up
vvi-miR3640-3p	1.76064	0.816103	0.216222	0.466785	no	up	1.12868	0.174641	0.792871	1	no	up	1.95677	0.968474	0.143687	0.312469	no	up	1.25443	0.327028	0.620088	0.990659	no	up
vvi-miR3640-5p	0.851455	-0.231998	0.740246	0.937213	no	down	1.01887	0.0269737	0.979915	1	no	up	0.664031	-0.590676	0.394528	0.624285	no	down	0.794572	-0.33175	0.630774	0.990659	no	down
vvi-miR390	1.04556	0.0642754	1	1	no	up	0.00482181	-7.69621	5.79138e-05	0.0106272	yes	down	121.408	6.92372	0.00140897	0.0129273	yes	up	0.492363	-1.02221	0.220226	0.646584	no	down
vvi-miR393a	0.245388	-2.02687	0.00352543	0.0281268	yes	down	0.869756	-0.201317	0.781445	1	no	down	0.587214	-0.768041	0.265549	0.49932	no	down	2.08099	1.05727	0.117572	0.469011	no	up
vvi-miR393b	0.25912	-1.94831	0.00501746	0.0334802	yes	down	0.725857	-0.462244	0.512954	1	no	down	0.814922	-0.295265	0.670598	0.844987	no	down	2.28237	1.19053	0.0807492	0.397966	no	up
vvi-miR394a	0.250565	-1.99674	0.00414596	0.0310524	yes	down	0.900269	-0.151572	0.821035	1	no	down	0.191461	-2.38488	0.000763023	0.00848575	yes	down	0.687772	-0.539998	0.418306	0.88547	no	down
vvi-miR394b	0.244968	-2.02933	0.00369383	0.0288433	yes	down	0.911833	-0.133158	0.844839	1	no	down	0.180599	-2.46914	0.000522619	0.00652876	yes	down	0.672078	-0.573299	0.392879	0.840678	no	down
vvi-miR394c	0.249884	-2.00067	0.00407653	0.0310524	yes	down	0.900269	-0.151572	0.821035	1	no	down	0.191461	-2.38488	0.000763023	0.00848575	yes	down	0.689645	-0.536074	0.422064	0.88547	no	down
vvi-miR396a	1.04937	0.0695225	0.915475	1	no	up	1.58995	0.668982	0.308364	0.94308	no	up	0.71979	-0.474351	0.469129	0.699879	no	down	1.09059	0.12511	0.848459	1	no	up
vvi-miR396b	1.16008	0.21422	0.743131	0.937213	no	up	1.51939	0.603492	0.357392	0.969002	no	up	0.973242	-0.039129	0.952265	1	no	down	1.27469	0.350144	0.592488	0.970728	no	up
vvi-miR396c	0.416161	-1.26479	0.056718	0.17791	no	down	0.860423	-0.216882	0.740683	1	no	down	1.08628	0.119401	0.855525	1	no	up	2.24591	1.1673	0.0780153	0.397966	no	up
vvi-miR396d	0.282635	-1.82299	0.00684514	0.0392526	yes	down	0.826186	-0.275462	0.674268	1	no	down	0.726107	-0.461746	0.481572	0.701337	no	down	2.12252	1.08578	0.100599	0.414831	no	up
vvi-miR397a	0.168694	-2.56752	0.000677462	0.0127052	yes	down	0.179906	-2.47468	0.019615	0.287948	yes	down	4.12357	2.04389	0.042606	0.130303	yes	up	4.38302	2.13193	0.00396179	0.0567418	yes	up
vvi-miR398a	1.11403	0.155784	0.815807	1	no	up	6.20212	2.63276	0.00107529	0.0657719	yes	up	3.37564	1.75516	0.0117833	0.0592392	yes	up	18.8193	4.23414	1.40845e-07	7.3843e-06	yes	up
vvi-miR398b	0.441596	-1.1792	0.100822	0.258754	no	down	1.94676	0.961078	0.290499	0.927072	no	up	1.19987	0.262877	0.753325	0.921567	no	up	5.29255	2.40396	0.00184464	0.0344665	yes	up
vvi-miR398c	0.441596	-1.1792	0.100822	0.258754	no	down	1.94676	0.961078	0.290499	0.927072	no	up	1.19987	0.262877	0.753325	0.921567	no	up	5.29255	2.40396	0.00184464	0.0344665	yes	up
vvi-miR399a	2.74414	1.45635	0.0972207	0.256924	no	up	0.895314	-0.159535	0.816256	1	no	down	0.050455	-4.30886	3.52441e-08	6.46729e-06	yes	down	0.0164708	-5.92394	1.36357e-11	1.01818e-09	yes	down
vvi-miR399b	167.974	7.3921	0.00021796	0.00727193	yes	up	1.05232	0.0735678	0.924403	1	no	up	0.0953679	-3.39035	1.48344e-05	0.000680528	yes	down	0.000664417	-10.5556	6.39239e-12	9.56632e-10	yes	down
vvi-miR399c	167.974	7.3921	0.00021796	0.00727193	yes	up	1.07796	0.108305	0.891163	1	no	up	0.0953679	-3.39035	1.48344e-05	0.000680528	yes	down	0.000680611	-10.5209	7.81988e-12	9.56632e-10	yes	down
vvi-miR399e	1	0	1	1	no	no_change	2.6921	1.42873	0.333681	0.956725	no	up	0.014155	-6.14254	0.0219002	0.0860287	yes	down	0.0358956	-4.80005	0.285714	0.728175	no	down
vvi-miR399h	3.4271	1.77699	0.038112	0.137128	yes	up	0.889944	-0.168214	0.803387	1	no	down	0.0635097	-3.97688	2.1923e-07	2.01144e-05	yes	down	0.016504	-5.92104	1.38717e-11	1.01818e-09	yes	down
vvi-miR399i	4.93093	2.30186	0.00119885	0.0175847	yes	up	1.2718	0.346872	0.596958	1	no	up	0.0636729	-3.97318	7.89964e-08	9.66389e-06	yes	down	0.0164253	-5.92794	4.89156e-13	1.7952e-10	yes	down
vvi-miR403a	1.12814	0.173949	0.870304	1	no	up	0.0959902	-3.38097	0.00222798	0.068139	yes	down	7.72974	2.95042	0.0144137	0.0653065	yes	up	0.653792	-0.613097	0.483994	0.934872	no	down
vvi-miR403b	0.647545	-0.626947	0.494848	0.791045	no	down	0.118684	-3.0748	0.00208845	0.068139	yes	down	3.71877	1.89483	0.11546	0.271626	no	up	0.678513	-0.559552	0.502646	0.950427	no	down
vvi-miR403c	1.12814	0.173949	0.870304	1	no	up	0.0959902	-3.38097	0.00222798	0.068139	yes	down	7.72974	2.95042	0.0144137	0.0653065	yes	up	0.653792	-0.613097	0.483994	0.934872	no	down
vvi-miR403d	0.647545	-0.626947	0.494848	0.791045	no	down	0.118684	-3.0748	0.00208845	0.068139	yes	down	3.71877	1.89483	0.11546	0.271626	no	up	0.678513	-0.559552	0.502646	0.950427	no	down
vvi-miR403e	1.12814	0.173949	0.870304	1	no	up	0.0959902	-3.38097	0.00222798	0.068139	yes	down	7.72974	2.95042	0.0144137	0.0653065	yes	up	0.653792	-0.613097	0.483994	0.934872	no	down
vvi-miR403f	0.811094	-0.302059	0.741364	0.937213	no	down	0.561967	-0.831444	0.342553	0.969002	no	down	1.264	0.337994	0.752733	0.921567	no	up	0.875303	-0.192145	0.834171	1	no	down
vvi-miR408	0.947045	-0.0784948	0.909704	1	no	down	0.927903	-0.107954	0.885208	1	no	down	2.55205	1.35166	0.0484841	0.143497	yes	up	2.50052	1.32223	0.0524855	0.347574	no	up
vvi-miR477a	0.355934	-1.49032	0.658385	0.878065	no	down	1.18162	0.24077	1	1	no	up	0.151521	-2.72241	0.186957	0.385704	no	down	0.495832	-1.01208	0.585507	0.96369	no	down
vvi-miR477b-3p	1.69565	0.761841	0.280214	0.546131	no	up	1.88225	0.912462	0.256416	0.90317	no	up	2.7994	1.48512	0.0403767	0.126652	yes	up	3.10962	1.63674	0.0323152	0.252333	yes	up
vvi-miR477b-5p	0.571903	-0.806156	0.316443	0.577214	no	down	3.47569	1.7973	0.146765	0.778719	no	up	1.45292	0.538953	0.622031	0.801002	no	up	8.86602	3.14829	0.00134785	0.0344665	yes	up
vvi-miR479	5.5848	2.48151	0.000604453	0.0127052	yes	up	3.22528	1.68942	0.0625616	0.480504	no	up	7.762	2.95643	8.86382e-05	0.00252603	yes	up	4.49405	2.16802	0.0119999	0.142064	yes	up
vvi-miR482	1.77609	0.828702	0.207727	0.451099	no	up	1.80103	0.848824	0.197102	0.812767	no	up	1.39152	0.476661	0.466709	0.699112	no	up	1.41106	0.496784	0.44825	0.908882	no	up
vvi-miR535a	1.2479	0.319497	0.649247	0.878065	no	up	0.899353	-0.153041	0.835673	1	no	down	0.761205	-0.393643	0.57802	0.765825	no	down	0.548594	-0.866191	0.208517	0.62574	no	down
vvi-miR535b	1.2479	0.319497	0.649247	0.878065	no	up	0.899353	-0.153041	0.835673	1	no	down	0.761205	-0.393643	0.57802	0.765825	no	down	0.548594	-0.866191	0.208517	0.62574	no	down
vvi-miR535c	1.2479	0.319497	0.649247	0.878065	no	up	0.899353	-0.153041	0.835673	1	no	down	0.761205	-0.393643	0.57802	0.765825	no	down	0.548594	-0.866191	0.208517	0.62574	no	down
vvi-miR828a	0.0584833	-4.09583	0.52381	0.802501	no	down	0.745904	-0.422939	0.822492	1	no	down	0.0197055	-5.66526	0.0565217	0.155897	no	down	0.212893	-2.2318	0.137874	0.527081	no	down
